# Supplementary material for: Access to radiotherapy in improving gastric cancer care quality and equality
Source: Commun Med (Lond). 2024 Nov 2;4:225. doi: 10.1038/s43856-024-00655-z (PMC11531536; doi:10.1038/s43856-024-00655-z)
Supplement: Supplementary file 4 — Supplemental Data 1 [file 43856_2024_655_MOESM4_ESM.xlsx]

## Sheet: Sheet1
Location Name	Year	GDR
Afghanistan	1990	0.517912
Afghanistan	1991	0.510049
Afghanistan	1992	0.515479
Afghanistan	1993	0.51423
Afghanistan	1994	0.512774
Afghanistan	1995	0.507513
Afghanistan	1996	0.499138
Afghanistan	1997	0.501872
Afghanistan	1998	0.478894
Afghanistan	1999	0.48406
Afghanistan	2000	0.485582
Afghanistan	2001	0.488887
Afghanistan	2002	0.487842
Afghanistan	2003	0.482208
Afghanistan	2004	0.495292
Afghanistan	2005	0.497988
Afghanistan	2006	0.502061
Afghanistan	2007	0.508353
Afghanistan	2008	0.520895
Afghanistan	2009	0.537712
Afghanistan	2010	0.545298
Afghanistan	2011	0.550358
Afghanistan	2012	0.564254
Afghanistan	2013	0.542855
Afghanistan	2014	0.547829
Afghanistan	2015	0.554362
Afghanistan	2016	0.560463
Afghanistan	2017	0.556556
Afghanistan	2018	0.566333
Afghanistan	2019	0.57607
Africa	1990	0.736087
Africa	1991	0.740421
Africa	1992	0.744472
Africa	1993	0.751544
Africa	1994	0.755488
Africa	1995	0.762936
Africa	1996	0.769383
Africa	1997	0.774534
Africa	1998	0.780304
Africa	1999	0.78586
Africa	2000	0.786621
Africa	2001	0.787339
Africa	2002	0.787748
Africa	2003	0.787661
Africa	2004	0.787884
Africa	2005	0.783576
Africa	2006	0.777772
Africa	2007	0.770779
Africa	2008	0.766035
Africa	2009	0.760744
Africa	2010	0.757144
Africa	2011	0.754445
Africa	2012	0.755317
Africa	2013	0.756469
Africa	2014	0.756027
Africa	2015	0.75643
Africa	2016	0.758026
Africa	2017	0.760566
Africa	2018	0.762329
Africa	2019	0.763899
African Region	1990	0.740568
African Region	1991	0.744337
African Region	1992	0.748444
African Region	1993	0.756224
African Region	1994	0.76133
African Region	1995	0.76885
African Region	1996	0.775551
African Region	1997	0.781024
African Region	1998	0.78758
African Region	1999	0.792514
African Region	2000	0.794127
African Region	2001	0.796048
African Region	2002	0.796025
African Region	2003	0.7944
African Region	2004	0.79181
African Region	2005	0.787639
African Region	2006	0.780329
African Region	2007	0.771273
African Region	2008	0.763392
African Region	2009	0.755485
African Region	2010	0.750202
African Region	2011	0.746448
African Region	2012	0.747075
African Region	2013	0.749548
African Region	2014	0.750196
African Region	2015	0.749311
African Region	2016	0.750949
African Region	2017	0.752188
African Region	2018	0.753542
African Region	2019	0.754388
Albania	1990	0.866984
Albania	1991	0.887379
Albania	1992	0.889346
Albania	1993	0.892544
Albania	1994	0.900794
Albania	1995	0.909686
Albania	1996	0.916258
Albania	1997	0.921756
Albania	1998	0.919946
Albania	1999	0.916923
Albania	2000	0.909269
Albania	2001	0.906205
Albania	2002	0.918162
Albania	2003	0.917562
Albania	2004	0.926207
Albania	2005	0.918304
Albania	2006	0.933582
Albania	2007	0.935961
Albania	2008	0.946855
Albania	2009	0.948313
Albania	2010	0.95437
Albania	2011	0.956156
Albania	2012	0.952322
Albania	2013	0.954915
Albania	2014	0.955003
Albania	2015	0.95742
Albania	2016	0.964112
Albania	2017	0.965357
Albania	2018	0.966531
Albania	2019	0.968776
Algeria	1990	0.714367
Algeria	1991	0.733885
Algeria	1992	0.738658
Algeria	1993	0.752691
Algeria	1994	0.762318
Algeria	1995	0.769466
Algeria	1996	0.771874
Algeria	1997	0.768707
Algeria	1998	0.773937
Algeria	1999	0.780718
Algeria	2000	0.780957
Algeria	2001	0.788789
Algeria	2002	0.789881
Algeria	2003	0.787736
Algeria	2004	0.789081
Algeria	2005	0.789902
Algeria	2006	0.792062
Algeria	2007	0.787123
Algeria	2008	0.787499
Algeria	2009	0.784179
Algeria	2010	0.778055
Algeria	2011	0.78473
Algeria	2012	0.78627
Algeria	2013	0.787948
Algeria	2014	0.792867
Algeria	2015	0.795049
Algeria	2016	0.79822
Algeria	2017	0.804049
Algeria	2018	0.813289
Algeria	2019	0.818894
America	1990	0.889153
America	1991	0.890643
America	1992	0.887613
America	1993	0.8903
America	1994	0.89217
America	1995	0.891705
America	1996	0.896299
America	1997	0.896567
America	1998	0.898871
America	1999	0.901718
America	2000	0.90238
America	2001	0.907097
America	2002	0.90523
America	2003	0.90034
America	2004	0.898527
America	2005	0.893379
America	2006	0.893602
America	2007	0.888638
America	2008	0.88861
America	2009	0.890219
America	2010	0.887673
America	2011	0.889481
America	2012	0.88651
America	2013	0.885615
America	2014	0.88527
America	2015	0.887461
America	2016	0.889607
America	2017	0.890927
America	2018	0.888825
America	2019	0.892044
American Samoa	1990	0.696891
American Samoa	1991	0.702037
American Samoa	1992	0.703937
American Samoa	1993	0.705511
American Samoa	1994	0.710346
American Samoa	1995	0.709585
American Samoa	1996	0.711205
American Samoa	1997	0.71542
American Samoa	1998	0.721957
American Samoa	1999	0.730787
American Samoa	2000	0.730046
American Samoa	2001	0.738046
American Samoa	2002	0.723487
American Samoa	2003	0.723464
American Samoa	2004	0.719477
American Samoa	2005	0.72352
American Samoa	2006	0.716996
American Samoa	2007	0.718862
American Samoa	2008	0.722028
American Samoa	2009	0.721043
American Samoa	2010	0.71833
American Samoa	2011	0.722098
American Samoa	2012	0.725988
American Samoa	2013	0.720724
American Samoa	2014	0.719875
American Samoa	2015	0.721789
American Samoa	2016	0.718357
American Samoa	2017	0.710818
American Samoa	2018	0.711219
American Samoa	2019	0.712361
Andean Latin America	1990	0.65561
Andean Latin America	1991	0.653487
Andean Latin America	1992	0.649457
Andean Latin America	1993	0.639757
Andean Latin America	1994	0.633334
Andean Latin America	1995	0.633536
Andean Latin America	1996	0.634209
Andean Latin America	1997	0.629916
Andean Latin America	1998	0.623963
Andean Latin America	1999	0.623198
Andean Latin America	2000	0.625805
Andean Latin America	2001	0.630263
Andean Latin America	2002	0.62991
Andean Latin America	2003	0.62669
Andean Latin America	2004	0.626946
Andean Latin America	2005	0.626918
Andean Latin America	2006	0.63039
Andean Latin America	2007	0.627981
Andean Latin America	2008	0.632983
Andean Latin America	2009	0.634964
Andean Latin America	2010	0.631562
Andean Latin America	2011	0.624826
Andean Latin America	2012	0.619958
Andean Latin America	2013	0.612139
Andean Latin America	2014	0.610745
Andean Latin America	2015	0.611779
Andean Latin America	2016	0.61697
Andean Latin America	2017	0.615845
Andean Latin America	2018	0.616683
Andean Latin America	2019	0.618864
Andorra	1990	0.900973
Andorra	1991	0.901916
Andorra	1992	0.903252
Andorra	1993	0.906641
Andorra	1994	0.909453
Andorra	1995	0.911995
Andorra	1996	0.91432
Andorra	1997	0.918808
Andorra	1998	0.923838
Andorra	1999	0.926841
Andorra	2000	0.928365
Andorra	2001	0.92775
Andorra	2002	0.927254
Andorra	2003	0.927786
Andorra	2004	0.92801
Andorra	2005	0.928042
Andorra	2006	0.927667
Andorra	2007	0.927431
Andorra	2008	0.92704
Andorra	2009	0.926066
Andorra	2010	0.924754
Andorra	2011	0.923207
Andorra	2012	0.921399
Andorra	2013	0.918278
Andorra	2014	0.916411
Andorra	2015	0.91623
Andorra	2016	0.916478
Andorra	2017	0.917417
Andorra	2018	0.917781
Andorra	2019	0.917251
Angola	1990	0.78765
Angola	1991	0.764982
Angola	1992	0.775372
Angola	1993	0.781628
Angola	1994	0.776014
Angola	1995	0.79012
Angola	1996	0.800676
Angola	1997	0.790941
Angola	1998	0.785448
Angola	1999	0.778071
Angola	2000	0.780819
Angola	2001	0.783704
Angola	2002	0.781826
Angola	2003	0.77867
Angola	2004	0.790282
Angola	2005	0.805519
Angola	2006	0.806608
Angola	2007	0.79718
Angola	2008	0.789004
Angola	2009	0.795483
Angola	2010	0.803391
Angola	2011	0.802863
Angola	2012	0.809464
Angola	2013	0.789871
Angola	2014	0.801994
Angola	2015	0.787846
Angola	2016	0.790155
Angola	2017	0.792875
Angola	2018	0.799646
Angola	2019	0.799178
Antigua and Barbuda	1990	0.882875
Antigua and Barbuda	1991	0.875132
Antigua and Barbuda	1992	0.865853
Antigua and Barbuda	1993	0.853872
Antigua and Barbuda	1994	0.849437
Antigua and Barbuda	1995	0.848826
Antigua and Barbuda	1996	0.842637
Antigua and Barbuda	1997	0.844292
Antigua and Barbuda	1998	0.836734
Antigua and Barbuda	1999	0.834102
Antigua and Barbuda	2000	0.839319
Antigua and Barbuda	2001	0.837539
Antigua and Barbuda	2002	0.839398
Antigua and Barbuda	2003	0.847401
Antigua and Barbuda	2004	0.850231
Antigua and Barbuda	2005	0.858963
Antigua and Barbuda	2006	0.856558
Antigua and Barbuda	2007	0.872461
Antigua and Barbuda	2008	0.877192
Antigua and Barbuda	2009	0.885149
Antigua and Barbuda	2010	0.883774
Antigua and Barbuda	2011	0.884163
Antigua and Barbuda	2012	0.88381
Antigua and Barbuda	2013	0.878005
Antigua and Barbuda	2014	0.873264
Antigua and Barbuda	2015	0.871601
Antigua and Barbuda	2016	0.871286
Antigua and Barbuda	2017	0.869562
Antigua and Barbuda	2018	0.87117
Antigua and Barbuda	2019	0.877883
Argentina	1990	0.827178
Argentina	1991	0.824805
Argentina	1992	0.833848
Argentina	1993	0.857821
Argentina	1994	0.841711
Argentina	1995	0.850603
Argentina	1996	0.847505
Argentina	1997	0.84061
Argentina	1998	0.847499
Argentina	1999	0.85831
Argentina	2000	0.855294
Argentina	2001	0.856027
Argentina	2002	0.833498
Argentina	2003	0.866752
Argentina	2004	0.869641
Argentina	2005	0.849369
Argentina	2006	0.858704
Argentina	2007	0.86197
Argentina	2008	0.850186
Argentina	2009	0.882653
Argentina	2010	0.864818
Argentina	2011	0.859347
Argentina	2012	0.865028
Argentina	2013	0.855112
Argentina	2014	0.860012
Argentina	2015	0.861925
Argentina	2016	0.868765
Argentina	2017	0.872211
Argentina	2018	0.870004
Argentina	2019	0.868415
Armenia	1990	0.889781
Armenia	1991	0.907552
Armenia	1992	0.901561
Armenia	1993	0.91671
Armenia	1994	0.919621
Armenia	1995	0.903077
Armenia	1996	0.881357
Armenia	1997	0.884804
Armenia	1998	0.883317
Armenia	1999	0.891169
Armenia	2000	0.897218
Armenia	2001	0.894408
Armenia	2002	0.894676
Armenia	2003	0.89753
Armenia	2004	0.91034
Armenia	2005	0.91897
Armenia	2006	0.919395
Armenia	2007	0.924103
Armenia	2008	0.922852
Armenia	2009	0.933556
Armenia	2010	0.94357
Armenia	2011	0.942
Armenia	2012	0.940717
Armenia	2013	0.940064
Armenia	2014	0.946582
Armenia	2015	0.947222
Armenia	2016	0.948257
Armenia	2017	0.957197
Armenia	2018	0.967614
Armenia	2019	0.96872
Asia	1990	0.815323
Asia	1991	0.81867
Asia	1992	0.816544
Asia	1993	0.815275
Asia	1994	0.812007
Asia	1995	0.817098
Asia	1996	0.814476
Asia	1997	0.81568
Asia	1998	0.816138
Asia	1999	0.814871
Asia	2000	0.814989
Asia	2001	0.814109
Asia	2002	0.813525
Asia	2003	0.811878
Asia	2004	0.818242
Asia	2005	0.816102
Asia	2006	0.813388
Asia	2007	0.814134
Asia	2008	0.815013
Asia	2009	0.812601
Asia	2010	0.811444
Asia	2011	0.811484
Asia	2012	0.806088
Asia	2013	0.802308
Asia	2014	0.799649
Asia	2015	0.793575
Asia	2016	0.795008
Asia	2017	0.79268
Asia	2018	0.792991
Asia	2019	0.793648
Australasia	1990	0.906703
Australasia	1991	0.912234
Australasia	1992	0.911867
Australasia	1993	0.912119
Australasia	1994	0.917258
Australasia	1995	0.922522
Australasia	1996	0.924336
Australasia	1997	0.929523
Australasia	1998	0.925099
Australasia	1999	0.923994
Australasia	2000	0.928819
Australasia	2001	0.925714
Australasia	2002	0.930027
Australasia	2003	0.923059
Australasia	2004	0.924116
Australasia	2005	0.913575
Australasia	2006	0.918859
Australasia	2007	0.919075
Australasia	2008	0.914203
Australasia	2009	0.919974
Australasia	2010	0.913143
Australasia	2011	0.91674
Australasia	2012	0.916043
Australasia	2013	0.918129
Australasia	2014	0.917775
Australasia	2015	0.916696
Australasia	2016	0.922238
Australasia	2017	0.923904
Australasia	2018	0.9248
Australasia	2019	0.924961
Australia	1990	0.882396
Australia	1991	0.890069
Australia	1992	0.895078
Australia	1993	0.892427
Australia	1994	0.899823
Australia	1995	0.90292
Australia	1996	0.906772
Australia	1997	0.911822
Australia	1998	0.908276
Australia	1999	0.906365
Australia	2000	0.913059
Australia	2001	0.909419
Australia	2002	0.913639
Australia	2003	0.906314
Australia	2004	0.908522
Australia	2005	0.900279
Australia	2006	0.904875
Australia	2007	0.905798
Australia	2008	0.899926
Australia	2009	0.906082
Australia	2010	0.899966
Australia	2011	0.903695
Australia	2012	0.901085
Australia	2013	0.903221
Australia	2014	0.902649
Australia	2015	0.900941
Australia	2016	0.906142
Australia	2017	0.908137
Australia	2018	0.908581
Australia	2019	0.908479
Austria	1990	0.889403
Austria	1991	0.872851
Austria	1992	0.881383
Austria	1993	0.897842
Austria	1994	0.900374
Austria	1995	0.886733
Austria	1996	0.897532
Austria	1997	0.883046
Austria	1998	0.892594
Austria	1999	0.913109
Austria	2000	0.907977
Austria	2001	0.902232
Austria	2002	0.905894
Austria	2003	0.924485
Austria	2004	0.900646
Austria	2005	0.911669
Austria	2006	0.907993
Austria	2007	0.912972
Austria	2008	0.915726
Austria	2009	0.905803
Austria	2010	0.904377
Austria	2011	0.91958
Austria	2012	0.910896
Austria	2013	0.907102
Austria	2014	0.91832
Austria	2015	0.914701
Austria	2016	0.917867
Austria	2017	0.911314
Austria	2018	0.909826
Austria	2019	0.910573
Azerbaijan	1990	0.828976
Azerbaijan	1991	0.833834
Azerbaijan	1992	0.840172
Azerbaijan	1993	0.833362
Azerbaijan	1994	0.823324
Azerbaijan	1995	0.838276
Azerbaijan	1996	0.839971
Azerbaijan	1997	0.834866
Azerbaijan	1998	0.835651
Azerbaijan	1999	0.829205
Azerbaijan	2000	0.833761
Azerbaijan	2001	0.824801
Azerbaijan	2002	0.812303
Azerbaijan	2003	0.79785
Azerbaijan	2004	0.800434
Azerbaijan	2005	0.790493
Azerbaijan	2006	0.812305
Azerbaijan	2007	0.816306
Azerbaijan	2008	0.838334
Azerbaijan	2009	0.841683
Azerbaijan	2010	0.843968
Azerbaijan	2011	0.852968
Azerbaijan	2012	0.859039
Azerbaijan	2013	0.858488
Azerbaijan	2014	0.867385
Azerbaijan	2015	0.86837
Azerbaijan	2016	0.876535
Azerbaijan	2017	0.877218
Azerbaijan	2018	0.876107
Azerbaijan	2019	0.890281
Bahamas	1990	0.837019
Bahamas	1991	0.840623
Bahamas	1992	0.831053
Bahamas	1993	0.834743
Bahamas	1994	0.836694
Bahamas	1995	0.847245
Bahamas	1996	0.849276
Bahamas	1997	0.849213
Bahamas	1998	0.850491
Bahamas	1999	0.857968
Bahamas	2000	0.86928
Bahamas	2001	0.879339
Bahamas	2002	0.874208
Bahamas	2003	0.875812
Bahamas	2004	0.884787
Bahamas	2005	0.882828
Bahamas	2006	0.880615
Bahamas	2007	0.872911
Bahamas	2008	0.868106
Bahamas	2009	0.867163
Bahamas	2010	0.865723
Bahamas	2011	0.875301
Bahamas	2012	0.870841
Bahamas	2013	0.868096
Bahamas	2014	0.861943
Bahamas	2015	0.863066
Bahamas	2016	0.864288
Bahamas	2017	0.868351
Bahamas	2018	0.876006
Bahamas	2019	0.880922
Bahrain	1990	0.785675
Bahrain	1991	0.784536
Bahrain	1992	0.784213
Bahrain	1993	0.795612
Bahrain	1994	0.78892
Bahrain	1995	0.792278
Bahrain	1996	0.797289
Bahrain	1997	0.802213
Bahrain	1998	0.808978
Bahrain	1999	0.819292
Bahrain	2000	0.816157
Bahrain	2001	0.809262
Bahrain	2002	0.831633
Bahrain	2003	0.848696
Bahrain	2004	0.86069
Bahrain	2005	0.854267
Bahrain	2006	0.85176
Bahrain	2007	0.848289
Bahrain	2008	0.859333
Bahrain	2009	0.854237
Bahrain	2010	0.84865
Bahrain	2011	0.850691
Bahrain	2012	0.865566
Bahrain	2013	0.869824
Bahrain	2014	0.879543
Bahrain	2015	0.887395
Bahrain	2016	0.89156
Bahrain	2017	0.883965
Bahrain	2018	0.893585
Bahrain	2019	0.898616
Bangladesh	1990	0.689252
Bangladesh	1991	0.718277
Bangladesh	1992	0.699705
Bangladesh	1993	0.721184
Bangladesh	1994	0.726135
Bangladesh	1995	0.732141
Bangladesh	1996	0.730255
Bangladesh	1997	0.732931
Bangladesh	1998	0.727333
Bangladesh	1999	0.721499
Bangladesh	2000	0.703459
Bangladesh	2001	0.693167
Bangladesh	2002	0.68286
Bangladesh	2003	0.699319
Bangladesh	2004	0.712098
Bangladesh	2005	0.71817
Bangladesh	2006	0.723852
Bangladesh	2007	0.743736
Bangladesh	2008	0.733428
Bangladesh	2009	0.738075
Bangladesh	2010	0.750964
Bangladesh	2011	0.751378
Bangladesh	2012	0.751197
Bangladesh	2013	0.742483
Bangladesh	2014	0.75436
Bangladesh	2015	0.747697
Bangladesh	2016	0.748969
Bangladesh	2017	0.765281
Bangladesh	2018	0.771647
Bangladesh	2019	0.769017
Barbados	1990	0.824246
Barbados	1991	0.827412
Barbados	1992	0.832117
Barbados	1993	0.833007
Barbados	1994	0.845325
Barbados	1995	0.84564
Barbados	1996	0.849849
Barbados	1997	0.848037
Barbados	1998	0.849301
Barbados	1999	0.843786
Barbados	2000	0.846134
Barbados	2001	0.84251
Barbados	2002	0.845774
Barbados	2003	0.855829
Barbados	2004	0.862265
Barbados	2005	0.859221
Barbados	2006	0.868993
Barbados	2007	0.874975
Barbados	2008	0.877675
Barbados	2009	0.87074
Barbados	2010	0.873048
Barbados	2011	0.873398
Barbados	2012	0.873703
Barbados	2013	0.869652
Barbados	2014	0.869128
Barbados	2015	0.875003
Barbados	2016	0.873197
Barbados	2017	0.877497
Barbados	2018	0.877323
Barbados	2019	0.878747
Belarus	1990	1.33424
Belarus	1991	1.34102
Belarus	1992	1.35091
Belarus	1993	1.35022
Belarus	1994	1.35019
Belarus	1995	1.36792
Belarus	1996	1.3636
Belarus	1997	1.3705
Belarus	1998	1.37927
Belarus	1999	1.39782
Belarus	2000	1.39235
Belarus	2001	1.41208
Belarus	2002	1.42774
Belarus	2003	1.42884
Belarus	2004	1.43315
Belarus	2005	1.46081
Belarus	2006	1.47656
Belarus	2007	1.45571
Belarus	2008	1.46387
Belarus	2009	1.46802
Belarus	2010	1.47197
Belarus	2011	1.48425
Belarus	2012	1.48309
Belarus	2013	1.4885
Belarus	2014	1.48856
Belarus	2015	1.48714
Belarus	2016	1.48528
Belarus	2017	1.48554
Belarus	2018	1.48557
Belarus	2019	1.48634
Belgium	1990	0.884176
Belgium	1991	0.867158
Belgium	1992	0.891064
Belgium	1993	0.877292
Belgium	1994	0.889913
Belgium	1995	0.880887
Belgium	1996	0.890933
Belgium	1997	0.89306
Belgium	1998	0.915711
Belgium	1999	0.887566
Belgium	2000	0.905286
Belgium	2001	0.911046
Belgium	2002	0.910781
Belgium	2003	0.913523
Belgium	2004	0.913482
Belgium	2005	0.914094
Belgium	2006	0.919473
Belgium	2007	0.932599
Belgium	2008	0.913382
Belgium	2009	0.917986
Belgium	2010	0.917753
Belgium	2011	0.915786
Belgium	2012	0.898539
Belgium	2013	0.911245
Belgium	2014	0.892747
Belgium	2015	0.901757
Belgium	2016	0.895909
Belgium	2017	0.895029
Belgium	2018	0.894949
Belgium	2019	0.894639
Belize	1990	0.721919
Belize	1991	0.724843
Belize	1992	0.737338
Belize	1993	0.750673
Belize	1994	0.764331
Belize	1995	0.781286
Belize	1996	0.780682
Belize	1997	0.78269
Belize	1998	0.788517
Belize	1999	0.800556
Belize	2000	0.802678
Belize	2001	0.797245
Belize	2002	0.80685
Belize	2003	0.816034
Belize	2004	0.814631
Belize	2005	0.820695
Belize	2006	0.82648
Belize	2007	0.816338
Belize	2008	0.827084
Belize	2009	0.832183
Belize	2010	0.82788
Belize	2011	0.837881
Belize	2012	0.839309
Belize	2013	0.848504
Belize	2014	0.836242
Belize	2015	0.843877
Belize	2016	0.841518
Belize	2017	0.847588
Belize	2018	0.846932
Belize	2019	0.844445
Benin	1990	0.781446
Benin	1991	0.784421
Benin	1992	0.793465
Benin	1993	0.788388
Benin	1994	0.802554
Benin	1995	0.800558
Benin	1996	0.790178
Benin	1997	0.805368
Benin	1998	0.807679
Benin	1999	0.80119
Benin	2000	0.796641
Benin	2001	0.804359
Benin	2002	0.789661
Benin	2003	0.792758
Benin	2004	0.788357
Benin	2005	0.775982
Benin	2006	0.776365
Benin	2007	0.776566
Benin	2008	0.771854
Benin	2009	0.782487
Benin	2010	0.776463
Benin	2011	0.774573
Benin	2012	0.767453
Benin	2013	0.769874
Benin	2014	0.768569
Benin	2015	0.763983
Benin	2016	0.765135
Benin	2017	0.763881
Benin	2018	0.773811
Benin	2019	0.768339
Bermuda	1990	0.882172
Bermuda	1991	0.8789
Bermuda	1992	0.875536
Bermuda	1993	0.882905
Bermuda	1994	0.884227
Bermuda	1995	0.884536
Bermuda	1996	0.882959
Bermuda	1997	0.888908
Bermuda	1998	0.89387
Bermuda	1999	0.900637
Bermuda	2000	0.906339
Bermuda	2001	0.913745
Bermuda	2002	0.913497
Bermuda	2003	0.917024
Bermuda	2004	0.919165
Bermuda	2005	0.916736
Bermuda	2006	0.920146
Bermuda	2007	0.921241
Bermuda	2008	0.922638
Bermuda	2009	0.926058
Bermuda	2010	0.930192
Bermuda	2011	0.931003
Bermuda	2012	0.932098
Bermuda	2013	0.933799
Bermuda	2014	0.935751
Bermuda	2015	0.936769
Bermuda	2016	0.935996
Bermuda	2017	0.936746
Bermuda	2018	0.937105
Bermuda	2019	0.936774
Bhutan	1990	0.660034
Bhutan	1991	0.668275
Bhutan	1992	0.661666
Bhutan	1993	0.678851
Bhutan	1994	0.673467
Bhutan	1995	0.666638
Bhutan	1996	0.662597
Bhutan	1997	0.669415
Bhutan	1998	0.680182
Bhutan	1999	0.694384
Bhutan	2000	0.70556
Bhutan	2001	0.718568
Bhutan	2002	0.718153
Bhutan	2003	0.717135
Bhutan	2004	0.727625
Bhutan	2005	0.720581
Bhutan	2006	0.718783
Bhutan	2007	0.738285
Bhutan	2008	0.748105
Bhutan	2009	0.760944
Bhutan	2010	0.762788
Bhutan	2011	0.764735
Bhutan	2012	0.772232
Bhutan	2013	0.779989
Bhutan	2014	0.777455
Bhutan	2015	0.783151
Bhutan	2016	0.7817
Bhutan	2017	0.788249
Bhutan	2018	0.793874
Bhutan	2019	0.79372
Bolivia (Plurinational State of)	1990	0.651684
Bolivia (Plurinational State of)	1991	0.653987
Bolivia (Plurinational State of)	1992	0.64855
Bolivia (Plurinational State of)	1993	0.635705
Bolivia (Plurinational State of)	1994	0.631073
Bolivia (Plurinational State of)	1995	0.632673
Bolivia (Plurinational State of)	1996	0.640737
Bolivia (Plurinational State of)	1997	0.635136
Bolivia (Plurinational State of)	1998	0.645643
Bolivia (Plurinational State of)	1999	0.6375
Bolivia (Plurinational State of)	2000	0.638013
Bolivia (Plurinational State of)	2001	0.645727
Bolivia (Plurinational State of)	2002	0.648894
Bolivia (Plurinational State of)	2003	0.640534
Bolivia (Plurinational State of)	2004	0.642095
Bolivia (Plurinational State of)	2005	0.640131
Bolivia (Plurinational State of)	2006	0.64265
Bolivia (Plurinational State of)	2007	0.644943
Bolivia (Plurinational State of)	2008	0.648253
Bolivia (Plurinational State of)	2009	0.644975
Bolivia (Plurinational State of)	2010	0.648902
Bolivia (Plurinational State of)	2011	0.650812
Bolivia (Plurinational State of)	2012	0.653914
Bolivia (Plurinational State of)	2013	0.650793
Bolivia (Plurinational State of)	2014	0.650338
Bolivia (Plurinational State of)	2015	0.649075
Bolivia (Plurinational State of)	2016	0.645877
Bolivia (Plurinational State of)	2017	0.641618
Bolivia (Plurinational State of)	2018	0.641259
Bolivia (Plurinational State of)	2019	0.642565
Bosnia and Herzegovina	1990	0.869816
Bosnia and Herzegovina	1991	0.860085
Bosnia and Herzegovina	1992	0.854311
Bosnia and Herzegovina	1993	0.855155
Bosnia and Herzegovina	1994	0.851491
Bosnia and Herzegovina	1995	0.844945
Bosnia and Herzegovina	1996	0.849225
Bosnia and Herzegovina	1997	0.834688
Bosnia and Herzegovina	1998	0.860347
Bosnia and Herzegovina	1999	0.887245
Bosnia and Herzegovina	2000	0.915124
Bosnia and Herzegovina	2001	0.907334
Bosnia and Herzegovina	2002	0.913083
Bosnia and Herzegovina	2003	0.92084
Bosnia and Herzegovina	2004	0.917726
Bosnia and Herzegovina	2005	0.930103
Bosnia and Herzegovina	2006	0.936307
Bosnia and Herzegovina	2007	0.930253
Bosnia and Herzegovina	2008	0.933124
Bosnia and Herzegovina	2009	0.933824
Bosnia and Herzegovina	2010	0.937318
Bosnia and Herzegovina	2011	0.947344
Bosnia and Herzegovina	2012	0.943276
Bosnia and Herzegovina	2013	0.950038
Bosnia and Herzegovina	2014	0.944048
Bosnia and Herzegovina	2015	0.946242
Bosnia and Herzegovina	2016	0.945322
Bosnia and Herzegovina	2017	0.950643
Bosnia and Herzegovina	2018	0.953643
Bosnia and Herzegovina	2019	0.956813
Botswana	1990	0.835726
Botswana	1991	0.839243
Botswana	1992	0.834813
Botswana	1993	0.840596
Botswana	1994	0.861391
Botswana	1995	0.881049
Botswana	1996	0.892515
Botswana	1997	0.888909
Botswana	1998	0.905488
Botswana	1999	0.890632
Botswana	2000	0.868407
Botswana	2001	0.850493
Botswana	2002	0.839816
Botswana	2003	0.812331
Botswana	2004	0.810499
Botswana	2005	0.787424
Botswana	2006	0.787066
Botswana	2007	0.775085
Botswana	2008	0.770268
Botswana	2009	0.758069
Botswana	2010	0.775943
Botswana	2011	0.770131
Botswana	2012	0.780803
Botswana	2013	0.79125
Botswana	2014	0.794056
Botswana	2015	0.805397
Botswana	2016	0.796227
Botswana	2017	0.800861
Botswana	2018	0.806528
Botswana	2019	0.815509
Brazil	1990	0.788425
Brazil	1991	0.790841
Brazil	1992	0.797597
Brazil	1993	0.801177
Brazil	1994	0.805808
Brazil	1995	0.806556
Brazil	1996	0.813413
Brazil	1997	0.81795
Brazil	1998	0.822052
Brazil	1999	0.828293
Brazil	2000	0.835412
Brazil	2001	0.843901
Brazil	2002	0.842531
Brazil	2003	0.84903
Brazil	2004	0.851666
Brazil	2005	0.855219
Brazil	2006	0.857781
Brazil	2007	0.859137
Brazil	2008	0.859908
Brazil	2009	0.86629
Brazil	2010	0.86835
Brazil	2011	0.871795
Brazil	2012	0.871512
Brazil	2013	0.87131
Brazil	2014	0.870518
Brazil	2015	0.871379
Brazil	2016	0.873596
Brazil	2017	0.875016
Brazil	2018	0.876162
Brazil	2019	0.877081
Brunei Darussalam	1990	0.89595
Brunei Darussalam	1991	0.894975
Brunei Darussalam	1992	0.895148
Brunei Darussalam	1993	0.893626
Brunei Darussalam	1994	0.886948
Brunei Darussalam	1995	0.883042
Brunei Darussalam	1996	0.878761
Brunei Darussalam	1997	0.869934
Brunei Darussalam	1998	0.873049
Brunei Darussalam	1999	0.876037
Brunei Darussalam	2000	0.87908
Brunei Darussalam	2001	0.88049
Brunei Darussalam	2002	0.892293
Brunei Darussalam	2003	0.908516
Brunei Darussalam	2004	0.910663
Brunei Darussalam	2005	0.918301
Brunei Darussalam	2006	0.920304
Brunei Darussalam	2007	0.918035
Brunei Darussalam	2008	0.931647
Brunei Darussalam	2009	0.942172
Brunei Darussalam	2010	0.93981
Brunei Darussalam	2011	0.942406
Brunei Darussalam	2012	0.958674
Brunei Darussalam	2013	0.965994
Brunei Darussalam	2014	0.970317
Brunei Darussalam	2015	0.971709
Brunei Darussalam	2016	0.969527
Brunei Darussalam	2017	0.967642
Brunei Darussalam	2018	0.970654
Brunei Darussalam	2019	0.968842
Bulgaria	1990	0.800159
Bulgaria	1991	0.798232
Bulgaria	1992	0.793315
Bulgaria	1993	0.796997
Bulgaria	1994	0.791129
Bulgaria	1995	0.789483
Bulgaria	1996	0.788679
Bulgaria	1997	0.785216
Bulgaria	1998	0.795631
Bulgaria	1999	0.786638
Bulgaria	2000	0.786202
Bulgaria	2001	0.784755
Bulgaria	2002	0.774863
Bulgaria	2003	0.775063
Bulgaria	2004	0.77287
Bulgaria	2005	0.767369
Bulgaria	2006	0.764718
Bulgaria	2007	0.766265
Bulgaria	2008	0.764052
Bulgaria	2009	0.764004
Bulgaria	2010	0.76607
Bulgaria	2011	0.77137
Bulgaria	2012	0.770739
Bulgaria	2013	0.778689
Bulgaria	2014	0.779657
Bulgaria	2015	0.780792
Bulgaria	2016	0.78571
Bulgaria	2017	0.785697
Bulgaria	2018	0.787614
Bulgaria	2019	0.787186
Burkina Faso	1990	0.706416
Burkina Faso	1991	0.718003
Burkina Faso	1992	0.72258
Burkina Faso	1993	0.71924
Burkina Faso	1994	0.731757
Burkina Faso	1995	0.729581
Burkina Faso	1996	0.736749
Burkina Faso	1997	0.732785
Burkina Faso	1998	0.740362
Burkina Faso	1999	0.745252
Burkina Faso	2000	0.731434
Burkina Faso	2001	0.733612
Burkina Faso	2002	0.744224
Burkina Faso	2003	0.747645
Burkina Faso	2004	0.745791
Burkina Faso	2005	0.754065
Burkina Faso	2006	0.753832
Burkina Faso	2007	0.747049
Burkina Faso	2008	0.759927
Burkina Faso	2009	0.754019
Burkina Faso	2010	0.760327
Burkina Faso	2011	0.755684
Burkina Faso	2012	0.76307
Burkina Faso	2013	0.772162
Burkina Faso	2014	0.762478
Burkina Faso	2015	0.759201
Burkina Faso	2016	0.753892
Burkina Faso	2017	0.752093
Burkina Faso	2018	0.763485
Burkina Faso	2019	0.766377
Burundi	1990	0.749169
Burundi	1991	0.745714
Burundi	1992	0.750833
Burundi	1993	0.742296
Burundi	1994	0.745715
Burundi	1995	0.746576
Burundi	1996	0.730805
Burundi	1997	0.715054
Burundi	1998	0.712787
Burundi	1999	0.685446
Burundi	2000	0.690813
Burundi	2001	0.69064
Burundi	2002	0.705523
Burundi	2003	0.695753
Burundi	2004	0.698589
Burundi	2005	0.716193
Burundi	2006	0.714299
Burundi	2007	0.747791
Burundi	2008	0.75853
Burundi	2009	0.761433
Burundi	2010	0.766131
Burundi	2011	0.772002
Burundi	2012	0.777561
Burundi	2013	0.78014
Burundi	2014	0.775453
Burundi	2015	0.7647
Burundi	2016	0.758579
Burundi	2017	0.763264
Burundi	2018	0.771629
Burundi	2019	0.765395
Cabo Verde	1990	0.774696
Cabo Verde	1991	0.770593
Cabo Verde	1992	0.768091
Cabo Verde	1993	0.762427
Cabo Verde	1994	0.761537
Cabo Verde	1995	0.765023
Cabo Verde	1996	0.766363
Cabo Verde	1997	0.785983
Cabo Verde	1998	0.792737
Cabo Verde	1999	0.790854
Cabo Verde	2000	0.797996
Cabo Verde	2001	0.796199
Cabo Verde	2002	0.798017
Cabo Verde	2003	0.797835
Cabo Verde	2004	0.795296
Cabo Verde	2005	0.796856
Cabo Verde	2006	0.782558
Cabo Verde	2007	0.78644
Cabo Verde	2008	0.787754
Cabo Verde	2009	0.788798
Cabo Verde	2010	0.792985
Cabo Verde	2011	0.794037
Cabo Verde	2012	0.794643
Cabo Verde	2013	0.790667
Cabo Verde	2014	0.79443
Cabo Verde	2015	0.784157
Cabo Verde	2016	0.768549
Cabo Verde	2017	0.781195
Cabo Verde	2018	0.818168
Cabo Verde	2019	0.81897
Cambodia	1990	0.751663
Cambodia	1991	0.756685
Cambodia	1992	0.753417
Cambodia	1993	0.764866
Cambodia	1994	0.750562
Cambodia	1995	0.756006
Cambodia	1996	0.753759
Cambodia	1997	0.764093
Cambodia	1998	0.767467
Cambodia	1999	0.787479
Cambodia	2000	0.79107
Cambodia	2001	0.797456
Cambodia	2002	0.793759
Cambodia	2003	0.788858
Cambodia	2004	0.797877
Cambodia	2005	0.801015
Cambodia	2006	0.802396
Cambodia	2007	0.800247
Cambodia	2008	0.807325
Cambodia	2009	0.820252
Cambodia	2010	0.817415
Cambodia	2011	0.817509
Cambodia	2012	0.817053
Cambodia	2013	0.81632
Cambodia	2014	0.812016
Cambodia	2015	0.81323
Cambodia	2016	0.815877
Cambodia	2017	0.822425
Cambodia	2018	0.81793
Cambodia	2019	0.824065
Cameroon	1990	0.734883
Cameroon	1991	0.753881
Cameroon	1992	0.747395
Cameroon	1993	0.75238
Cameroon	1994	0.76988
Cameroon	1995	0.768319
Cameroon	1996	0.788264
Cameroon	1997	0.781818
Cameroon	1998	0.780663
Cameroon	1999	0.771965
Cameroon	2000	0.761876
Cameroon	2001	0.754275
Cameroon	2002	0.755635
Cameroon	2003	0.741529
Cameroon	2004	0.738264
Cameroon	2005	0.736537
Cameroon	2006	0.744279
Cameroon	2007	0.744019
Cameroon	2008	0.753074
Cameroon	2009	0.757524
Cameroon	2010	0.747624
Cameroon	2011	0.744388
Cameroon	2012	0.744888
Cameroon	2013	0.748837
Cameroon	2014	0.758967
Cameroon	2015	0.751408
Cameroon	2016	0.754345
Cameroon	2017	0.753162
Cameroon	2018	0.763726
Cameroon	2019	0.763767
Canada	1990	0.78814
Canada	1991	0.790314
Canada	1992	0.789757
Canada	1993	0.782697
Canada	1994	0.789375
Canada	1995	0.786613
Canada	1996	0.790136
Canada	1997	0.780831
Canada	1998	0.787795
Canada	1999	0.786562
Canada	2000	0.788361
Canada	2001	0.782578
Canada	2002	0.787301
Canada	2003	0.783321
Canada	2004	0.780957
Canada	2005	0.781082
Canada	2006	0.780512
Canada	2007	0.779173
Canada	2008	0.789393
Canada	2009	0.792771
Canada	2010	0.788485
Canada	2011	0.792664
Canada	2012	0.792514
Canada	2013	0.789726
Canada	2014	0.793788
Canada	2015	0.794682
Canada	2016	0.79881
Canada	2017	0.800618
Canada	2018	0.799718
Canada	2019	0.799083
Caribbean	1990	0.769786
Caribbean	1991	0.769827
Caribbean	1992	0.771294
Caribbean	1993	0.772647
Caribbean	1994	0.771342
Caribbean	1995	0.781437
Caribbean	1996	0.792429
Caribbean	1997	0.793384
Caribbean	1998	0.800445
Caribbean	1999	0.806318
Caribbean	2000	0.808957
Caribbean	2001	0.813382
Caribbean	2002	0.811944
Caribbean	2003	0.8133
Caribbean	2004	0.808617
Caribbean	2005	0.801161
Caribbean	2006	0.802493
Caribbean	2007	0.811617
Caribbean	2008	0.820335
Caribbean	2009	0.815275
Caribbean	2010	0.813446
Caribbean	2011	0.820934
Caribbean	2012	0.821034
Caribbean	2013	0.828127
Caribbean	2014	0.828592
Caribbean	2015	0.830047
Caribbean	2016	0.83394
Caribbean	2017	0.832944
Caribbean	2018	0.836181
Caribbean	2019	0.835894
Central African Republic	1990	0.932883
Central African Republic	1991	0.940702
Central African Republic	1992	0.934373
Central African Republic	1993	0.913491
Central African Republic	1994	0.921223
Central African Republic	1995	0.89807
Central African Republic	1996	0.892521
Central African Republic	1997	0.885153
Central African Republic	1998	0.888335
Central African Republic	1999	0.875468
Central African Republic	2000	0.839021
Central African Republic	2001	0.83054
Central African Republic	2002	0.814539
Central African Republic	2003	0.815723
Central African Republic	2004	0.814108
Central African Republic	2005	0.838614
Central African Republic	2006	0.824308
Central African Republic	2007	0.820825
Central African Republic	2008	0.827613
Central African Republic	2009	0.814135
Central African Republic	2010	0.807933
Central African Republic	2011	0.798949
Central African Republic	2012	0.802393
Central African Republic	2013	0.82269
Central African Republic	2014	0.810171
Central African Republic	2015	0.798271
Central African Republic	2016	0.809374
Central African Republic	2017	0.83514
Central African Republic	2018	0.841629
Central African Republic	2019	0.826303
Central Asia	1990	0.850065
Central Asia	1991	0.854686
Central Asia	1992	0.85321
Central Asia	1993	0.84347
Central Asia	1994	0.840706
Central Asia	1995	0.848381
Central Asia	1996	0.85016
Central Asia	1997	0.849227
Central Asia	1998	0.852488
Central Asia	1999	0.855066
Central Asia	2000	0.85273
Central Asia	2001	0.859325
Central Asia	2002	0.861596
Central Asia	2003	0.861641
Central Asia	2004	0.865901
Central Asia	2005	0.858953
Central Asia	2006	0.869049
Central Asia	2007	0.875038
Central Asia	2008	0.879622
Central Asia	2009	0.882683
Central Asia	2010	0.889212
Central Asia	2011	0.887574
Central Asia	2012	0.890651
Central Asia	2013	0.893527
Central Asia	2014	0.900187
Central Asia	2015	0.903479
Central Asia	2016	0.908095
Central Asia	2017	0.910669
Central Asia	2018	0.916276
Central Asia	2019	0.92237
Central Europe	1990	0.934246
Central Europe	1991	0.937685
Central Europe	1992	0.939012
Central Europe	1993	0.944982
Central Europe	1994	0.947926
Central Europe	1995	0.959216
Central Europe	1996	0.954776
Central Europe	1997	0.962506
Central Europe	1998	0.96316
Central Europe	1999	0.965631
Central Europe	2000	0.964609
Central Europe	2001	0.969754
Central Europe	2002	0.969453
Central Europe	2003	0.971101
Central Europe	2004	0.973568
Central Europe	2005	0.973574
Central Europe	2006	0.972261
Central Europe	2007	0.978892
Central Europe	2008	0.986672
Central Europe	2009	0.992327
Central Europe	2010	0.998004
Central Europe	2011	1.00597
Central Europe	2012	1.0068
Central Europe	2013	1.01019
Central Europe	2014	1.00471
Central Europe	2015	1.00999
Central Europe	2016	1.01028
Central Europe	2017	1.00841
Central Europe	2018	1.00667
Central Europe	2019	1.00642
Central Latin America	1990	0.910139
Central Latin America	1991	0.915512
Central Latin America	1992	0.921648
Central Latin America	1993	0.940925
Central Latin America	1994	0.966692
Central Latin America	1995	0.979648
Central Latin America	1996	0.987344
Central Latin America	1997	0.997288
Central Latin America	1998	1.01624
Central Latin America	1999	1.02077
Central Latin America	2000	1.0278
Central Latin America	2001	1.04066
Central Latin America	2002	1.04281
Central Latin America	2003	1.04064
Central Latin America	2004	1.03779
Central Latin America	2005	1.03881
Central Latin America	2006	1.03841
Central Latin America	2007	1.02742
Central Latin America	2008	1.03274
Central Latin America	2009	1.03793
Central Latin America	2010	1.03312
Central Latin America	2011	1.03749
Central Latin America	2012	1.04214
Central Latin America	2013	1.04333
Central Latin America	2014	1.04829
Central Latin America	2015	1.05134
Central Latin America	2016	1.05633
Central Latin America	2017	1.05995
Central Latin America	2018	1.06097
Central Latin America	2019	1.06375
Central Sub-Saharan Africa	1990	0.81697
Central Sub-Saharan Africa	1991	0.79236
Central Sub-Saharan Africa	1992	0.795477
Central Sub-Saharan Africa	1993	0.795905
Central Sub-Saharan Africa	1994	0.789358
Central Sub-Saharan Africa	1995	0.788272
Central Sub-Saharan Africa	1996	0.778312
Central Sub-Saharan Africa	1997	0.780097
Central Sub-Saharan Africa	1998	0.778915
Central Sub-Saharan Africa	1999	0.788442
Central Sub-Saharan Africa	2000	0.78634
Central Sub-Saharan Africa	2001	0.78627
Central Sub-Saharan Africa	2002	0.78561
Central Sub-Saharan Africa	2003	0.785188
Central Sub-Saharan Africa	2004	0.789102
Central Sub-Saharan Africa	2005	0.781872
Central Sub-Saharan Africa	2006	0.782933
Central Sub-Saharan Africa	2007	0.786064
Central Sub-Saharan Africa	2008	0.775521
Central Sub-Saharan Africa	2009	0.777793
Central Sub-Saharan Africa	2010	0.780221
Central Sub-Saharan Africa	2011	0.777825
Central Sub-Saharan Africa	2012	0.785844
Central Sub-Saharan Africa	2013	0.785511
Central Sub-Saharan Africa	2014	0.780041
Central Sub-Saharan Africa	2015	0.780066
Central Sub-Saharan Africa	2016	0.777238
Central Sub-Saharan Africa	2017	0.782241
Central Sub-Saharan Africa	2018	0.78567
Central Sub-Saharan Africa	2019	0.784907
Chad	1990	0.74679
Chad	1991	0.757757
Chad	1992	0.765685
Chad	1993	0.758192
Chad	1994	0.763448
Chad	1995	0.765091
Chad	1996	0.7621
Chad	1997	0.772126
Chad	1998	0.774987
Chad	1999	0.765628
Chad	2000	0.763719
Chad	2001	0.769187
Chad	2002	0.772791
Chad	2003	0.774629
Chad	2004	0.76589
Chad	2005	0.756747
Chad	2006	0.765061
Chad	2007	0.762732
Chad	2008	0.755789
Chad	2009	0.756853
Chad	2010	0.764555
Chad	2011	0.761343
Chad	2012	0.762834
Chad	2013	0.760222
Chad	2014	0.748403
Chad	2015	0.754193
Chad	2016	0.762365
Chad	2017	0.746686
Chad	2018	0.752842
Chad	2019	0.745336
Chile	1990	0.76239
Chile	1991	0.786849
Chile	1992	0.810001
Chile	1993	0.80275
Chile	1994	0.834116
Chile	1995	0.816618
Chile	1996	0.809886
Chile	1997	0.829217
Chile	1998	0.827581
Chile	1999	0.84539
Chile	2000	0.822955
Chile	2001	0.845921
Chile	2002	0.838744
Chile	2003	0.854198
Chile	2004	0.843257
Chile	2005	0.838397
Chile	2006	0.859019
Chile	2007	0.867552
Chile	2008	0.842981
Chile	2009	0.854059
Chile	2010	0.870433
Chile	2011	0.874215
Chile	2012	0.870659
Chile	2013	0.877985
Chile	2014	0.863788
Chile	2015	0.883248
Chile	2016	0.876863
Chile	2017	0.874816
Chile	2018	0.875991
Chile	2019	0.877068
China	1990	0.714814
China	1991	0.720903
China	1992	0.723853
China	1993	0.729259
China	1994	0.730638
China	1995	0.736015
China	1996	0.741836
China	1997	0.745792
China	1998	0.753178
China	1999	0.756916
China	2000	0.7551
China	2001	0.76016
China	2002	0.763984
China	2003	0.765405
China	2004	0.769556
China	2005	0.773429
China	2006	0.779037
China	2007	0.78809
China	2008	0.796359
China	2009	0.802126
China	2010	0.808324
China	2011	0.812268
China	2012	0.815998
China	2013	0.818773
China	2014	0.822155
China	2015	0.825322
China	2016	0.82821
China	2017	0.831993
China	2018	0.834743
China	2019	0.837752
Colombia	1990	0.952251
Colombia	1991	0.951119
Colombia	1992	0.958079
Colombia	1993	0.977076
Colombia	1994	1
Colombia	1995	1.0148
Colombia	1996	1.02815
Colombia	1997	1.04251
Colombia	1998	1.06489
Colombia	1999	1.06505
Colombia	2000	1.07053
Colombia	2001	1.084
Colombia	2002	1.08926
Colombia	2003	1.08056
Colombia	2004	1.07413
Colombia	2005	1.06929
Colombia	2006	1.07013
Colombia	2007	1.0652
Colombia	2008	1.07508
Colombia	2009	1.0878
Colombia	2010	1.08881
Colombia	2011	1.0971
Colombia	2012	1.1079
Colombia	2013	1.10616
Colombia	2014	1.10571
Colombia	2015	1.1065
Colombia	2016	1.11444
Colombia	2017	1.11676
Colombia	2018	1.11525
Colombia	2019	1.12097
Comoros	1990	0.76517
Comoros	1991	0.762
Comoros	1992	0.758787
Comoros	1993	0.750239
Comoros	1994	0.74898
Comoros	1995	0.748538
Comoros	1996	0.74306
Comoros	1997	0.743062
Comoros	1998	0.750339
Comoros	1999	0.744431
Comoros	2000	0.731516
Comoros	2001	0.739287
Comoros	2002	0.734605
Comoros	2003	0.730707
Comoros	2004	0.73599
Comoros	2005	0.744544
Comoros	2006	0.739558
Comoros	2007	0.746225
Comoros	2008	0.74923
Comoros	2009	0.750812
Comoros	2010	0.746794
Comoros	2011	0.754296
Comoros	2012	0.751136
Comoros	2013	0.759067
Comoros	2014	0.762661
Comoros	2015	0.745324
Comoros	2016	0.750058
Comoros	2017	0.747082
Comoros	2018	0.762121
Comoros	2019	0.764942
Congo	1990	0.798771
Congo	1991	0.783722
Congo	1992	0.782143
Congo	1993	0.75926
Congo	1994	0.745332
Congo	1995	0.734091
Congo	1996	0.712607
Congo	1997	0.701889
Congo	1998	0.687694
Congo	1999	0.677087
Congo	2000	0.693415
Congo	2001	0.696944
Congo	2002	0.687067
Congo	2003	0.689347
Congo	2004	0.691966
Congo	2005	0.684298
Congo	2006	0.680076
Congo	2007	0.679402
Congo	2008	0.676584
Congo	2009	0.677298
Congo	2010	0.689134
Congo	2011	0.692445
Congo	2012	0.706015
Congo	2013	0.709398
Congo	2014	0.711212
Congo	2015	0.716113
Congo	2016	0.719767
Congo	2017	0.721129
Congo	2018	0.727906
Congo	2019	0.738076
Cook Islands	1990	0.710994
Cook Islands	1991	0.718364
Cook Islands	1992	0.72475
Cook Islands	1993	0.728685
Cook Islands	1994	0.733017
Cook Islands	1995	0.738731
Cook Islands	1996	0.748122
Cook Islands	1997	0.745917
Cook Islands	1998	0.751196
Cook Islands	1999	0.757094
Cook Islands	2000	0.762882
Cook Islands	2001	0.764901
Cook Islands	2002	0.769279
Cook Islands	2003	0.7753
Cook Islands	2004	0.776957
Cook Islands	2005	0.77832
Cook Islands	2006	0.779425
Cook Islands	2007	0.778479
Cook Islands	2008	0.770887
Cook Islands	2009	0.768781
Cook Islands	2010	0.766003
Cook Islands	2011	0.765041
Cook Islands	2012	0.762356
Cook Islands	2013	0.759662
Cook Islands	2014	0.758157
Cook Islands	2015	0.758025
Cook Islands	2016	0.757693
Cook Islands	2017	0.75912
Cook Islands	2018	0.760786
Cook Islands	2019	0.762234
Costa Rica	1990	1.08981
Costa Rica	1991	1.09511
Costa Rica	1992	1.10336
Costa Rica	1993	1.09788
Costa Rica	1994	1.09907
Costa Rica	1995	1.10042
Costa Rica	1996	1.10571
Costa Rica	1997	1.10977
Costa Rica	1998	1.11546
Costa Rica	1999	1.12707
Costa Rica	2000	1.13104
Costa Rica	2001	1.13864
Costa Rica	2002	1.14996
Costa Rica	2003	1.14816
Costa Rica	2004	1.14449
Costa Rica	2005	1.13987
Costa Rica	2006	1.13883
Costa Rica	2007	1.12716
Costa Rica	2008	1.12577
Costa Rica	2009	1.12687
Costa Rica	2010	1.13649
Costa Rica	2011	1.13591
Costa Rica	2012	1.13294
Costa Rica	2013	1.13133
Costa Rica	2014	1.13258
Costa Rica	2015	1.13511
Costa Rica	2016	1.13746
Costa Rica	2017	1.14028
Costa Rica	2018	1.13642
Costa Rica	2019	1.13942
Croatia	1990	1.13531
Croatia	1991	1.14558
Croatia	1992	1.15016
Croatia	1993	1.15073
Croatia	1994	1.15538
Croatia	1995	1.15901
Croatia	1996	1.15607
Croatia	1997	1.16023
Croatia	1998	1.16489
Croatia	1999	1.16343
Croatia	2000	1.16771
Croatia	2001	1.1624
Croatia	2002	1.15722
Croatia	2003	1.15719
Croatia	2004	1.15618
Croatia	2005	1.15653
Croatia	2006	1.15975
Croatia	2007	1.16543
Croatia	2008	1.16612
Croatia	2009	1.16637
Croatia	2010	1.16684
Croatia	2011	1.171
Croatia	2012	1.17381
Croatia	2013	1.17829
Croatia	2014	1.17848
Croatia	2015	1.1733
Croatia	2016	1.17151
Croatia	2017	1.17078
Croatia	2018	1.17288
Croatia	2019	1.17423
Cuba	1990	0.85628
Cuba	1991	0.859191
Cuba	1992	0.859926
Cuba	1993	0.861474
Cuba	1994	0.866941
Cuba	1995	0.867026
Cuba	1996	0.871444
Cuba	1997	0.875677
Cuba	1998	0.884381
Cuba	1999	0.888214
Cuba	2000	0.890648
Cuba	2001	0.894929
Cuba	2002	0.891321
Cuba	2003	0.894907
Cuba	2004	0.896431
Cuba	2005	0.898511
Cuba	2006	0.902745
Cuba	2007	0.906429
Cuba	2008	0.907368
Cuba	2009	0.90744
Cuba	2010	0.907801
Cuba	2011	0.907013
Cuba	2012	0.911229
Cuba	2013	0.910609
Cuba	2014	0.908533
Cuba	2015	0.912272
Cuba	2016	0.913907
Cuba	2017	0.915393
Cuba	2018	0.916639
Cuba	2019	0.918708
Cyprus	1990	0.800214
Cyprus	1991	0.792269
Cyprus	1992	0.811593
Cyprus	1993	0.827198
Cyprus	1994	0.852086
Cyprus	1995	0.885329
Cyprus	1996	0.89637
Cyprus	1997	0.890339
Cyprus	1998	0.879714
Cyprus	1999	0.873655
Cyprus	2000	0.884926
Cyprus	2001	0.888241
Cyprus	2002	0.897592
Cyprus	2003	0.908546
Cyprus	2004	0.908809
Cyprus	2005	0.918626
Cyprus	2006	0.921072
Cyprus	2007	0.911001
Cyprus	2008	0.915281
Cyprus	2009	0.926657
Cyprus	2010	0.934063
Cyprus	2011	0.931635
Cyprus	2012	0.922088
Cyprus	2013	0.909354
Cyprus	2014	0.906943
Cyprus	2015	0.902491
Cyprus	2016	0.882766
Cyprus	2017	0.867333
Cyprus	2018	0.868306
Cyprus	2019	0.869914
Czechia	1990	0.994748
Czechia	1991	0.98667
Czechia	1992	0.991299
Czechia	1993	0.994417
Czechia	1994	1.00366
Czechia	1995	1.01307
Czechia	1996	1.01204
Czechia	1997	1.0194
Czechia	1998	1.01991
Czechia	1999	1.02511
Czechia	2000	1.02693
Czechia	2001	1.03239
Czechia	2002	1.02898
Czechia	2003	1.0305
Czechia	2004	1.02804
Czechia	2005	1.02667
Czechia	2006	1.01899
Czechia	2007	1.01846
Czechia	2008	1.02032
Czechia	2009	1.0235
Czechia	2010	1.02549
Czechia	2011	1.02938
Czechia	2012	1.03085
Czechia	2013	1.03515
Czechia	2014	1.0347
Czechia	2015	1.03568
Czechia	2016	1.03555
Czechia	2017	1.0352
Czechia	2018	1.03252
Czechia	2019	1.03339
Cote d'Ivoire	1990	0.739266
Cote d'Ivoire	1991	0.783468
Cote d'Ivoire	1992	0.772209
Cote d'Ivoire	1993	0.777265
Cote d'Ivoire	1994	0.78638
Cote d'Ivoire	1995	0.793735
Cote d'Ivoire	1996	0.776597
Cote d'Ivoire	1997	0.769679
Cote d'Ivoire	1998	0.779307
Cote d'Ivoire	1999	0.76995
Cote d'Ivoire	2000	0.754946
Cote d'Ivoire	2001	0.743968
Cote d'Ivoire	2002	0.739021
Cote d'Ivoire	2003	0.751106
Cote d'Ivoire	2004	0.745621
Cote d'Ivoire	2005	0.745873
Cote d'Ivoire	2006	0.756932
Cote d'Ivoire	2007	0.755566
Cote d'Ivoire	2008	0.751365
Cote d'Ivoire	2009	0.745205
Cote d'Ivoire	2010	0.743094
Cote d'Ivoire	2011	0.743786
Cote d'Ivoire	2012	0.755221
Cote d'Ivoire	2013	0.75585
Cote d'Ivoire	2014	0.743737
Cote d'Ivoire	2015	0.751596
Cote d'Ivoire	2016	0.744386
Cote d'Ivoire	2017	0.748738
Cote d'Ivoire	2018	0.75041
Cote d'Ivoire	2019	0.755062
Democratic People's Republic of Korea	1990	0.723683
Democratic People's Republic of Korea	1991	0.724885
Democratic People's Republic of Korea	1992	0.721696
Democratic People's Republic of Korea	1993	0.734629
Democratic People's Republic of Korea	1994	0.735738
Democratic People's Republic of Korea	1995	0.740247
Democratic People's Republic of Korea	1996	0.740077
Democratic People's Republic of Korea	1997	0.73954
Democratic People's Republic of Korea	1998	0.735709
Democratic People's Republic of Korea	1999	0.732764
Democratic People's Republic of Korea	2000	0.736407
Democratic People's Republic of Korea	2001	0.733982
Democratic People's Republic of Korea	2002	0.735618
Democratic People's Republic of Korea	2003	0.742617
Democratic People's Republic of Korea	2004	0.737926
Democratic People's Republic of Korea	2005	0.745731
Democratic People's Republic of Korea	2006	0.749769
Democratic People's Republic of Korea	2007	0.755173
Democratic People's Republic of Korea	2008	0.760941
Democratic People's Republic of Korea	2009	0.764769
Democratic People's Republic of Korea	2010	0.769753
Democratic People's Republic of Korea	2011	0.775353
Democratic People's Republic of Korea	2012	0.779528
Democratic People's Republic of Korea	2013	0.782496
Democratic People's Republic of Korea	2014	0.787346
Democratic People's Republic of Korea	2015	0.790555
Democratic People's Republic of Korea	2016	0.790174
Democratic People's Republic of Korea	2017	0.797078
Democratic People's Republic of Korea	2018	0.798448
Democratic People's Republic of Korea	2019	0.799119
Democratic Republic of the Congo	1990	0.809889
Democratic Republic of the Congo	1991	0.78111
Democratic Republic of the Congo	1992	0.783253
Democratic Republic of the Congo	1993	0.787134
Democratic Republic of the Congo	1994	0.780659
Democratic Republic of the Congo	1995	0.778386
Democratic Republic of the Congo	1996	0.76496
Democratic Republic of the Congo	1997	0.772482
Democratic Republic of the Congo	1998	0.773226
Democratic Republic of the Congo	1999	0.789668
Democratic Republic of the Congo	2000	0.786358
Democratic Republic of the Congo	2001	0.784604
Democratic Republic of the Congo	2002	0.785617
Democratic Republic of the Congo	2003	0.786608
Democratic Republic of the Congo	2004	0.789827
Democratic Republic of the Congo	2005	0.773893
Democratic Republic of the Congo	2006	0.776813
Democratic Republic of the Congo	2007	0.784645
Democratic Republic of the Congo	2008	0.771876
Democratic Republic of the Congo	2009	0.774234
Democratic Republic of the Congo	2010	0.775762
Democratic Republic of the Congo	2011	0.773022
Democratic Republic of the Congo	2012	0.780789
Democratic Republic of the Congo	2013	0.784481
Democratic Republic of the Congo	2014	0.773158
Democratic Republic of the Congo	2015	0.777439
Democratic Republic of the Congo	2016	0.770376
Democratic Republic of the Congo	2017	0.776064
Democratic Republic of the Congo	2018	0.778121
Democratic Republic of the Congo	2019	0.777639
Denmark	1990	0.804643
Denmark	1991	0.787751
Denmark	1992	0.791326
Denmark	1993	0.790709
Denmark	1994	0.78354
Denmark	1995	0.806457
Denmark	1996	0.782192
Denmark	1997	0.800626
Denmark	1998	0.776321
Denmark	1999	0.794525
Denmark	2000	0.782547
Denmark	2001	0.791504
Denmark	2002	0.790576
Denmark	2003	0.787116
Denmark	2004	0.787954
Denmark	2005	0.791773
Denmark	2006	0.781502
Denmark	2007	0.789362
Denmark	2008	0.80201
Denmark	2009	0.79704
Denmark	2010	0.792903
Denmark	2011	0.793087
Denmark	2012	0.797282
Denmark	2013	0.783528
Denmark	2014	0.775911
Denmark	2015	0.782792
Denmark	2016	0.783522
Denmark	2017	0.782803
Denmark	2018	0.780114
Denmark	2019	0.779858
Djibouti	1990	0.77624
Djibouti	1991	0.768228
Djibouti	1992	0.772384
Djibouti	1993	0.771684
Djibouti	1994	0.771073
Djibouti	1995	0.769094
Djibouti	1996	0.756956
Djibouti	1997	0.756962
Djibouti	1998	0.751851
Djibouti	1999	0.7552
Djibouti	2000	0.750537
Djibouti	2001	0.732573
Djibouti	2002	0.737602
Djibouti	2003	0.74178
Djibouti	2004	0.751066
Djibouti	2005	0.747982
Djibouti	2006	0.738866
Djibouti	2007	0.733615
Djibouti	2008	0.735026
Djibouti	2009	0.730824
Djibouti	2010	0.740579
Djibouti	2011	0.740437
Djibouti	2012	0.734207
Djibouti	2013	0.738101
Djibouti	2014	0.741554
Djibouti	2015	0.738197
Djibouti	2016	0.739071
Djibouti	2017	0.750894
Djibouti	2018	0.753399
Djibouti	2019	0.76482
Dominica	1990	0.789048
Dominica	1991	0.788027
Dominica	1992	0.789049
Dominica	1993	0.791599
Dominica	1994	0.792029
Dominica	1995	0.797697
Dominica	1996	0.799709
Dominica	1997	0.803783
Dominica	1998	0.810611
Dominica	1999	0.817901
Dominica	2000	0.825715
Dominica	2001	0.829581
Dominica	2002	0.822305
Dominica	2003	0.826374
Dominica	2004	0.833628
Dominica	2005	0.834111
Dominica	2006	0.835504
Dominica	2007	0.829957
Dominica	2008	0.83006
Dominica	2009	0.828719
Dominica	2010	0.832513
Dominica	2011	0.824881
Dominica	2012	0.819246
Dominica	2013	0.819963
Dominica	2014	0.8136
Dominica	2015	0.817522
Dominica	2016	0.810039
Dominica	2017	0.80971
Dominica	2018	0.812471
Dominica	2019	0.813125
Dominican Republic	1990	0.779651
Dominican Republic	1991	0.774309
Dominican Republic	1992	0.773855
Dominican Republic	1993	0.776092
Dominican Republic	1994	0.774507
Dominican Republic	1995	0.80443
Dominican Republic	1996	0.838832
Dominican Republic	1997	0.844626
Dominican Republic	1998	0.836703
Dominican Republic	1999	0.851093
Dominican Republic	2000	0.87012
Dominican Republic	2001	0.896641
Dominican Republic	2002	0.898156
Dominican Republic	2003	0.879807
Dominican Republic	2004	0.846477
Dominican Republic	2005	0.818235
Dominican Republic	2006	0.825687
Dominican Republic	2007	0.827357
Dominican Republic	2008	0.824905
Dominican Republic	2009	0.808652
Dominican Republic	2010	0.809304
Dominican Republic	2011	0.804349
Dominican Republic	2012	0.801429
Dominican Republic	2013	0.802204
Dominican Republic	2014	0.808719
Dominican Republic	2015	0.812405
Dominican Republic	2016	0.811087
Dominican Republic	2017	0.816274
Dominican Republic	2018	0.831733
Dominican Republic	2019	0.836149
East Asia & Pacific - WB	1990	0.845377
East Asia & Pacific - WB	1991	0.84945
East Asia & Pacific - WB	1992	0.849609
East Asia & Pacific - WB	1993	0.847068
East Asia & Pacific - WB	1994	0.84318
East Asia & Pacific - WB	1995	0.849623
East Asia & Pacific - WB	1996	0.847422
East Asia & Pacific - WB	1997	0.850325
East Asia & Pacific - WB	1998	0.853086
East Asia & Pacific - WB	1999	0.85188
East Asia & Pacific - WB	2000	0.851736
East Asia & Pacific - WB	2001	0.852112
East Asia & Pacific - WB	2002	0.852203
East Asia & Pacific - WB	2003	0.848967
East Asia & Pacific - WB	2004	0.856125
East Asia & Pacific - WB	2005	0.856816
East Asia & Pacific - WB	2006	0.855733
East Asia & Pacific - WB	2007	0.858301
East Asia & Pacific - WB	2008	0.861909
East Asia & Pacific - WB	2009	0.860878
East Asia & Pacific - WB	2010	0.862663
East Asia & Pacific - WB	2011	0.866344
East Asia & Pacific - WB	2012	0.865487
East Asia & Pacific - WB	2013	0.865778
East Asia & Pacific - WB	2014	0.866274
East Asia & Pacific - WB	2015	0.864625
East Asia & Pacific - WB	2016	0.867176
East Asia & Pacific - WB	2017	0.865617
East Asia & Pacific - WB	2018	0.865981
East Asia & Pacific - WB	2019	0.866942
East Asia	1990	0.714596
East Asia	1991	0.720631
East Asia	1992	0.723599
East Asia	1993	0.729264
East Asia	1994	0.730567
East Asia	1995	0.736136
East Asia	1996	0.741958
East Asia	1997	0.745775
East Asia	1998	0.753101
East Asia	1999	0.756775
East Asia	2000	0.755237
East Asia	2001	0.760264
East Asia	2002	0.763954
East Asia	2003	0.765458
East Asia	2004	0.769321
East Asia	2005	0.773128
East Asia	2006	0.778415
East Asia	2007	0.787187
East Asia	2008	0.795018
[truncated: 5,531 more rows]
